# Supplementary material for: Evaluation of Silybin Nanoparticles against Liver Damage in Murine Schistosomiasis mansoni Infection
Source: Pharmaceutics. 2024 May 4;16(5):618. doi: 10.3390/pharmaceutics16050618 (PMC11125168; doi:10.3390/pharmaceutics16050618)
Supplement: Supplementary file 1 [file pharmaceutics-16-00618-s001.zip]

Archive with 1 entries (1 files):
- pharmaceutics-2963560-supplementary.pdf
